# Supplementary material for: A Real-Time PCR Approach for Rapid Detection of Viable Salmonella Enteritidis in Shell Eggs
Source: Microorganisms. 2023 Mar 26;11(4):844. doi: 10.3390/microorganisms11040844 (PMC10143610; doi:10.3390/microorganisms11040844)
Supplement: Supplementary file 1 [file microorganisms-11-00844-s001.zip]

Archive with 1 entries (1 files):
- microorganisms-2172827-supplementary.pdf
